# Supplementary material for: Gene ssa-miR-301a-3p improves rainbow trout (Oncorhynchus mykiss) resistance to heat stress by targeting hsp90b2
Source: PeerJ. 2022 Jul 5;10:e13476. doi: 10.7717/peerj.13476 (PMC9266697; doi:10.7717/peerj.13476)
Supplement: Supplemental Information 1 [file peerj-10-13476-s001.zip]

Archive with 14 entries (12 files):
- Supplemental Files/
- Supplemental Files/48H Received the picture/
- Supplemental Files/48H Received the picture/B.jpg
- Supplemental Files/48H Received the picture/MUT+NC.jpg
- Supplemental Files/48H Received the picture/MUT+mimics.jpg
- Supplemental Files/48H Received the picture/PC+NC.jpg
- Supplemental Files/48H Received the picture/PC+mimics.jpg
- Supplemental Files/48H Received the picture/WT+NC.jpg
- Supplemental Files/48H Received the picture/WT+mimics.jpg
- Supplemental Files/48H-Dual-luciferase reporter assay.xlsx
- Supplemental Files/hsp90b2 Ct.xlsx
- Supplemental Files/hsp90b2 RNA-seq.xlsx
- Supplemental Files/ssa-miR-301a Ct.xlsx
- Supplemental Files/ssa-miR-301a RNA-seq.xlsx
