# Supplementary material for: Gene ssa-miR-301a-3p improves rainbow trout (Oncorhynchus mykiss) resistance to heat stress by targeting hsp90b2
Source: PeerJ. 2022 Jul 5;10:e13476. doi: 10.7717/peerj.13476 (PMC9266697; doi:10.7717/peerj.13476)
Supplement: Supplemental Information 1 [file peerj-10-13476-s001.zip › Supplemental Files/hsp90b2 Ct.xlsx]

## Sheet: Sheet1
T	HSP90b2CT	B-actianCT
18-1	17.4	16.88
18-2	18.05	17.25
18-3	18.03	17.15
24-1	15.22	17.07
24-2	14.97	17.02
24-3	14.63	16.03
