# Supplementary material for: Gene ssa-miR-301a-3p improves rainbow trout (Oncorhynchus mykiss) resistance to heat stress by targeting hsp90b2
Source: PeerJ. 2022 Jul 5;10:e13476. doi: 10.7717/peerj.13476 (PMC9266697; doi:10.7717/peerj.13476)
Supplement: Supplemental Information 1 [file peerj-10-13476-s001.zip › Supplemental Files/hsp90b2 RNA-seq.xlsx]

## Sheet: Sheet1
T	FPKM
18-1	192.61
18-2	250.566
18-3	249.482
24-1	716.781
24-2	715.561
24-3	558.998
