# Supplementary material for: Gene ssa-miR-301a-3p improves rainbow trout (Oncorhynchus mykiss) resistance to heat stress by targeting hsp90b2
Source: PeerJ. 2022 Jul 5;10:e13476. doi: 10.7717/peerj.13476 (PMC9266697; doi:10.7717/peerj.13476)
Supplement: Supplemental Information 1 [file peerj-10-13476-s001.zip › Supplemental Files/ssa-miR-301a RNA-seq.xlsx]

## Sheet: Sheet1
T	TPM
18-1	6.00963
18-2	4.73989
18-3	3.89979
24-1	1.52685
24-2	2.0596
24-3	1.57113
